# Supplementary material for: Ongoing multiparameter unrest at the Montagne Pelée volcano on Martinique from 2019 to 2024
Source: Sci Rep. 2025 Jul 2;15:23189. doi: 10.1038/s41598-025-05641-6 (PMC12223141; doi:10.1038/s41598-025-05641-6)
Supplement: Supplementary file 1 — Supplementary Material 1 [file 41598_2025_5641_MOESM1_ESM.xlsx]

## Sheet: 3He 4He 20Ne data
Analysis of Martinique samples done in 2023 and 2024 at the noble gas plateform of CRPG by B. Tibari. Resp. : PH Blard																					Air	Crust	Mantle		MORB (8 Ra and 4 He/ 20 Ne ratio = 1000);
4He and 20Ne analyzed with a Quadrupole																		Ra	1.384e-06	3He/4He	1	0.02	8		Local Crustal End Member represented by the lowest value of 0.02 Ra and 4 He/ 20 Ne ratio = 10000
3He and 4He analysezd with a SFT thermo mass spectrometer.			Analytical uncertainties includes both internal and external errors, given at the 1 sigma level.																	4He/20Ne	0.267	10000	1000		He/Ne = 0.267 at 20 °C
Mixing model done by PH Blard																				Reference	Holocher et al., 2002	Dunai and Baur, 1994	Dunai and Baur, 1995
												He istopic ratio corrected for atmospheric contamination b			Proportion of 4He sources (3 endmembers model)
Date of analysis	Sample ID	Location	Type		4He/20Ne	1s uncertainty		3He/4He (Raa)	1s uncertainty			3He/4He (Ra)	1s uncertainty		4He from mantle (%)	4He from crust (%)	4He from atmosphere (%)
2023-03-07	1	Sea water gas (St Pierre, Martinique)	Gas		2.71	0.293028		Not analyzed	Not analyzed			-	-		-	-	0.0982832
2023-03-08	2	Sea water gas (St Pierre, Martinique)	Gas		3.34	0.170431		5.57	0.171375			5.96574	0.183551		0.685702	0.234604	0.0796944
2023-03-10	3	Sea water gas (St Pierre, Martinique)	Gas		6.65	0.334288		5.55598	0.178052			5.74529	0.184119		0.688833	0.271273	0.039894
2024-06-14	1	Sea water gas (St Pierre, Martinique) - Sampling date 21/03/24	Gas		6.76	1.43		4.90967	0.11606			4.90967	0.11606
2024-06-04	2	Sea water gas (St Pierre, Martinique) - Sampling date 21/03/24	Gas		5.54	0.08		4.83578	0.11307			4.83578	0.11307
2024-06-06	3	Sea water gas (St Pierre, Martinique) - Sampling date 21/03/24	Gas		5.42	1.07		3.71043	0.0868766			3.71043	0.0868766
2023-03-13	4	Source chaude (Martinique)	Water		14.25	0.691123		6.97257	0.211984			7.08498	0.215402		0.86898	0.112545	0.0184748
2023-03-14	5	Source chaude (Martinique)	Water		16.39	0.787195		7.48519	0.227032			7.59082	0.230236		0.933519	0.0504534	0.0160277
2023-03-16	6	Source chaude (Martinique)	Water		16.78	0.871371		7.41032	0.224637			7.51223	0.227726		0.924183	0.0601676	0.015649
2024-06-11	4	Source chaude (Martinique) - Sampling date 21/03/24	Water		19.9	3.3		7.65518	0.18662			7.65518	0.18662
2024-06-12	5	Source chaude (Martinique) - Sampling date 21/03/24	Water		20.18	2.44		5.70182	0.139125			5.70182	0.139125
2024-06-13	6	Source chaude (Martinique) - Sampling date 21/03/24	Water		20.82	2.54		6.20527	0.151275			6.20527	0.151275
								a Ra = 1.384e-6 is the atmospheric 3He/4He ratio				b Assuming all neon is atmospheric, following Sano et al., 2006.

## Sheet: Mixing model
	R/Ra	(4He/20Ne)				3/4ech=3/4Source*α+3/4atm*(1-α)
Atm	1	0.267
Crust	0.02	10000
Mantle	8	1000			f = Custal/(Crustal+Mantle) He
		1	0	0.2	0.5	0.8	0.95	f
α		(R/Ra)c	(R/Ra)m	(R/Ra)0.2	(R/Ra)0.5	(R/Ra)0.8	(R/Ra)0.95	(4He/20Ne)
0		1	1	1	1	1	1	0.267
0.01		0.9902	1.07	1.05404	1.0301	1.00616	0.99419	0.269696
0.02		0.9804	1.14	1.10808	1.0602	1.01232	0.98838	0.272447
0.03		0.9706	1.21	1.16212	1.0903	1.01848	0.98257	0.275255
0.04		0.9608	1.28	1.21616	1.1204	1.02464	0.97676	0.278122
0.05		0.951	1.35	1.2702	1.1505	1.0308	0.97095	0.281049
0.06		0.9412	1.42	1.32424	1.1806	1.03696	0.96514	0.284038
0.07		0.9314	1.49	1.37828	1.2107	1.04312	0.95933	0.287091
0.08		0.9216	1.56	1.43232	1.2408	1.04928	0.95352	0.290211
0.09		0.9118	1.63	1.48636	1.2709	1.05544	0.94771	0.293399
0.1		0.902	1.7	1.5404	1.301	1.0616	0.9419	0.296658
0.11		0.8922	1.77	1.59444	1.3311	1.06776	0.93609	0.29999
0.12		0.8824	1.84	1.64848	1.3612	1.07392	0.93028	0.303398
0.13		0.8726	1.91	1.70252	1.3913	1.08008	0.92447	0.306884
0.14		0.8628	1.98	1.75656	1.4214	1.08624	0.91866	0.310452
0.15		0.853	2.05	1.8106	1.4515	1.0924	0.91285	0.314103
0.16		0.8432	2.12	1.86464	1.4816	1.09856	0.90704	0.317841
0.17		0.8334	2.19	1.91868	1.5117	1.10472	0.90123	0.321669
0.18		0.8236	2.26	1.97272	1.5418	1.11088	0.89542	0.325591
0.19		0.8138	2.33	2.02676	1.5719	1.11704	0.88961	0.329609
0.2		0.804	2.4	2.0808	1.602	1.1232	0.8838	0.333728
0.21		0.7942	2.47	2.13484	1.6321	1.12936	0.87799	0.337951
0.22		0.7844	2.54	2.18888	1.6622	1.13552	0.87218	0.342282
0.23		0.7746	2.61	2.24292	1.6923	1.14168	0.86637	0.346726
0.24		0.7648	2.68	2.29696	1.7224	1.14784	0.86056	0.351286
0.25		0.755	2.75	2.351	1.7525	1.154	0.85475	0.355968
0.26		0.7452	2.82	2.40504	1.7826	1.16016	0.84894	0.360777
0.27		0.7354	2.89	2.45908	1.8127	1.16632	0.84313	0.365717
0.28		0.7256	2.96	2.51312	1.8428	1.17248	0.83732	0.370795
0.29		0.7158	3.03	2.56716	1.8729	1.17864	0.83151	0.376015
0.3		0.706	3.1	2.6212	1.903	1.1848	0.8257	0.381385
0.31		0.6962	3.17	2.67524	1.9331	1.19096	0.81989	0.38691
0.32		0.6864	3.24	2.72928	1.9632	1.19712	0.81408	0.392598
0.33		0.6766	3.31	2.78332	1.9933	1.20328	0.80827	0.398455
0.34		0.6668	3.38	2.83736	2.0234	1.20944	0.80246	0.40449
0.35		0.657	3.45	2.8914	2.0535	1.2156	0.79665	0.41071
0.36		0.6472	3.52	2.94544	2.0836	1.22176	0.79084	0.417125
0.37		0.6374	3.59	2.99948	2.1137	1.22792	0.78503	0.423743
0.38		0.6276	3.66	3.05352	2.1438	1.23408	0.77922	0.430575
0.39		0.6178	3.73	3.10756	2.1739	1.24024	0.77341	0.43763
0.4		0.608	3.8	3.1616	2.204	1.2464	0.7676	0.444921
0.41		0.5982	3.87	3.21564	2.2341	1.25256	0.76179	0.452458
0.42		0.5884	3.94	3.26968	2.2642	1.25872	0.75598	0.460256
0.43		0.5786	4.01	3.32372	2.2943	1.26488	0.75017	0.468327
0.44		0.5688	4.08	3.37776	2.3244	1.27104	0.74436	0.476686
0.45		0.559	4.15	3.4318	2.3545	1.2772	0.73855	0.485349
0.46		0.5492	4.22	3.48584	2.3846	1.28336	0.73274	0.494332
0.47		0.5394	4.29	3.53988	2.4147	1.28952	0.72693	0.503654
0.48		0.5296	4.36	3.59392	2.4448	1.29568	0.72112	0.513335
0.49		0.5198	4.43	3.64796	2.4749	1.30184	0.71531	0.523395
0.5		0.51	4.5	3.702	2.505	1.308	0.7095	0.533857
0.51		0.5002	4.57	3.75604	2.5351	1.31416	0.70369	0.544747
0.52		0.4904	4.64	3.81008	2.5652	1.32032	0.69788	0.556089
0.53		0.4806	4.71	3.86412	2.5953	1.32648	0.69207	0.567914
0.54		0.4708	4.78	3.91816	2.6254	1.33264	0.68626	0.580253
0.55		0.461	4.85	3.9722	2.6555	1.3388	0.68045	0.59314
0.56		0.4512	4.92	4.02624	2.6856	1.34496	0.67464	0.606612
0.57		0.4414	4.99	4.08028	2.7157	1.35112	0.66883	0.620711
0.58		0.4316	5.06	4.13432	2.7458	1.35728	0.66302	0.63548
0.59		0.4218	5.13	4.18836	2.7759	1.36344	0.65721	0.650969
0.6		0.412	5.2	4.2424	2.806	1.3696	0.6514	0.667233
0.61		0.4022	5.27	4.29644	2.8361	1.37576	0.64559	0.68433
0.62		0.3924	5.34	4.35048	2.8662	1.38192	0.63978	0.702326
0.63		0.3826	5.41	4.40452	2.8963	1.38808	0.63397	0.721294
0.64		0.3728	5.48	4.45856	2.9264	1.39424	0.62816	0.741315
0.65		0.363	5.55	4.5126	2.9565	1.4004	0.62235	0.762479
0.66		0.3532	5.62	4.56664	2.9866	1.40656	0.61654	0.784887
0.67		0.3434	5.69	4.62068	3.0167	1.41272	0.61073	0.808653
0.68		0.3336	5.76	4.67472	3.0468	1.41888	0.60492	0.833902
0.69		0.3238	5.83	4.72876	3.0769	1.42504	0.59911	0.860779
0.7		0.314	5.9	4.7828	3.107	1.4312	0.5933	0.889446
0.71		0.3042	5.97	4.83684	3.1371	1.43736	0.58749	0.920088
0.72		0.2944	6.04	4.89088	3.1672	1.44352	0.58168	0.952917
0.73		0.2846	6.11	4.94492	3.1973	1.44968	0.57587	0.988176
0.74		0.2748	6.18	4.99896	3.2274	1.45584	0.57006	1.02614
0.75		0.265	6.25	5.053	3.2575	1.462	0.56425	1.06715
0.76		0.2552	6.32	5.10704	3.2876	1.46816	0.55844	1.11156
0.77		0.2454	6.39	5.16108	3.3177	1.47432	0.55263	1.15983
0.78		0.2356	6.46	5.21512	3.3478	1.48048	0.54682	1.21249
0.79		0.2258	6.53	5.26916	3.3779	1.48664	0.54101	1.27015
0.8		0.216	6.6	5.3232	3.408	1.4928	0.5352	1.33358
0.81		0.2062	6.67	5.37724	3.4381	1.49896	0.52939	1.40367
0.82		0.1964	6.74	5.43128	3.4682	1.50512	0.52358	1.48153
0.83		0.1866	6.81	5.48532	3.4983	1.51128	0.51777	1.56854
0.84		0.1768	6.88	5.53936	3.5284	1.51744	0.51196	1.66641
0.85		0.167	6.95	5.5934	3.5585	1.5236	0.50615	1.77731
0.86		0.1572	7.02	5.64744	3.5886	1.52976	0.50034	1.90402
0.87		0.1474	7.09	5.70148	3.6187	1.53592	0.49453	2.05018
0.88		0.1376	7.16	5.75552	3.6488	1.54208	0.48872	2.22065
0.89		0.1278	7.23	5.80956	3.6789	1.54824	0.48291	2.42204
0.9		0.118	7.3	5.8636	3.709	1.5544	0.4771	2.6636
0.91		0.1082	7.37	5.91764	3.7391	1.56056	0.47129	2.95868
0.92		0.0984	7.44	5.97168	3.7692	1.56672	0.46548	3.32728
0.93		0.0886	7.51	6.02572	3.7993	1.57288	0.45967	3.8008
0.94		0.0788	7.58	6.07976	3.8294	1.57904	0.45386	4.43146
0.95		0.069	7.65	6.1338	3.8595	1.5852	0.44805	5.31305
0.96		0.0592	7.72	6.18784	3.8896	1.59136	0.44224	6.6325
0.97		0.0494	7.79	6.24188	3.9197	1.59752	0.43643	8.82382
0.98		0.0396	7.86	6.29592	3.9498	1.60368	0.43062	13.1776
0.99		0.0298	7.93	6.34996	3.9799	1.60984	0.42481	26.0124
0.991		0.02882	7.937	6.35536	3.98291	1.61046	0.424229	28.8194
0.992		0.02784	7.944	6.36077	3.98592	1.61107	0.423648	32.3054
0.993		0.02686	7.951	6.36617	3.98893	1.61169	0.423067	36.7509
0.994		0.02588	7.958	6.37158	3.99194	1.6123	0.422486	42.615
0.995		0.0249	7.965	6.37698	3.99495	1.61292	0.421905	50.7058
0.996		0.02392	7.972	6.38238	3.99796	1.61354	0.421324	62.5889
0.997		0.02294	7.979	6.38779	4.00097	1.61415	0.420743	81.7464
0.998		0.02196	7.986	6.39319	4.00398	1.61477	0.420162	117.805
0.999		0.02098	7.993	6.3986	4.00699	1.61538	0.419581	210.778
1		0.02	8	6.404	4.01	1.616	0.419	1000
